# Supplementary material for: Selenium Alleviates Cadmium Toxicity in Pepper (Capsicum annuum L.) by Reducing Accumulation, Enhancing Stress Resistance, and Promoting Growth
Source: Plants (Basel). 2025 Apr 24;14(9):1291. doi: 10.3390/plants14091291 (PMC12073608; doi:10.3390/plants14091291)
Supplement: Supplementary file 1 [file plants-14-01291-s001.zip]

Archive with 1 entries (1 files):
- plants-3591144-supplementary.pdf
